# Supplementary material for: Burial Environment Drives Seed Mortality of Kochia (Bassia scoparia), Wild Oat (Avena fatua), and Volunteer Canola (Brassica napus) Irrespective of Crop Species
Source: Plants (Basel). 2021 Sep 20;10(9):1961. doi: 10.3390/plants10091961 (PMC8468733; doi:10.3390/plants10091961)
Supplement: Supplementary file 1 [file plants-10-01961-s001.zip]

Archive with 1 entries (1 files):
- plants-1395650-supplementary.pdf
